# Supplementary material for: Crosstalk in competing endogenous RNA networks reveals new circular RNAs involved in the pathogenesis of early HIV infection
Source: J Transl Med. 2018 Nov 29;16:332. doi: 10.1186/s12967-018-1706-1 (PMC6264784; doi:10.1186/s12967-018-1706-1)
Supplement: Supplementary file 1 — Additional file 1: Table S1. Clinical characteristics of participants. [file 12967_2018_1706_MOESM1_ESM.xlsx]

## Sheet: Sheet1
Table S1 Clinical characteristics of participants
Characteristic	EHIs	CHIs	HCs
RNA-Seq and miRNA-Seq cohort
n	3	NA	3
Estimated days, mean (SD)	144±14	NA	NA
CD4, cells/µL, mean (SD)	278±71	NA	827±320
Viral load, log copies/mL, mean (SD)	4.92±0.98	NA	NA
circRNA validation cohort
n	19	10	9
Estimated days, mean (SD)	130±19	NA	NA
CD4, cells/µL, mean (SD)	541±131	361±176	809±189
Viral load, log copies/mL, mean (SD)	4.30±0.93	4.30±0.76	NA
mRNA validation cohort
n	11	NA	5
Estimated days, mean (SD)	105±27	NA	NA
CD4, cells/µL, mean (SD)	519±171	NA	629±108
Viral load, log copies/mL, mean (SD)	3.88±1.17	NA	NA
miRNA validation cohort
n	17	NA	8
Estimated days, mean (SD)	127±17	NA	NA
CD4, cells/µL, mean (SD)	560±122	NA	806±202
Viral load, log copies/mL, mean (SD)	4.20±0.94	NA	NA
NA, not applicable
