# Supplementary material for: Crosstalk in competing endogenous RNA networks reveals new circular RNAs involved in the pathogenesis of early HIV infection
Source: J Transl Med. 2018 Nov 29;16:332. doi: 10.1186/s12967-018-1706-1 (PMC6264784; doi:10.1186/s12967-018-1706-1)
Supplement: Supplementary file 2 — Additional file 2: Table S2. Gene ontology analyses of the DE mRNAs. [file 12967_2018_1706_MOESM2_ESM.xlsx]

## Sheet: Sheet1
Table S2 Gene ontology analyses of the DE mRNAs
Category	Term	PValue	Fold Enrichment	Bonferroni	Benjamini	FDR
GOTERM_BP_DIRECT	GO:0006614~SRP-dependent cotranslational protein targeting to membrane	1.16108e-16	4.25329	5.41789e-13	5.41789e-13	2.10942e-13
GOTERM_BP_DIRECT	GO:0000184~nuclear-transcribed mRNA catabolic process, nonsense-mediated decay	8.10382e-14	3.51973	3.95506e-10	1.97753e-10	1.53844e-10
GOTERM_BP_DIRECT	GO:0019083~viral transcription	1.84888e-13	3.56973	9.02078e-10	3.00693e-10	3.50886e-10
GOTERM_BP_DIRECT	GO:0006334~nucleosome assembly	3.96677e-13	3.43974	1.93581e-09	4.83953e-10	7.52975e-10
GOTERM_BP_DIRECT	GO:0006955~immune response	4.74306e-12	2.10283	2.31463e-08	4.62926e-09	9.0033e-09
GOTERM_BP_DIRECT	GO:0006413~translational initiation	7.49418e-11	2.9878	3.65716e-07	6.09527e-08	1.42254e-07
GOTERM_BP_DIRECT	GO:0006954~inflammatory response	6.93251e-10	2.03446	3.38306e-06	4.83295e-07	1.31592e-06
GOTERM_BP_DIRECT	GO:0032200~telomere organization	8.61276e-10	5.99362	4.20302e-06	5.25378e-07	1.63487e-06
GOTERM_BP_DIRECT	GO:0045814~negative regulation of gene expression, epigenetic	8.21284e-09	4.18848	4.00779e-05	4.45317e-06	1.55895e-05
GOTERM_BP_DIRECT	GO:0060333~interferon-gamma-mediated signaling pathway	2.34199e-08	3.48593	0.000114283	1.14288e-05	4.44554e-05
GOTERM_BP_DIRECT	GO:0006335~DNA replication-dependent nucleosome assembly	2.37651e-08	5.05711	0.000115967	1.0543e-05	4.51108e-05
GOTERM_BP_DIRECT	GO:0000183~chromatin silencing at rDNA	4.31488e-08	4.631	0.000210544	1.7547e-05	8.19046e-05
GOTERM_BP_DIRECT	GO:0060337~type I interferon signaling pathway	2.62307e-07	3.42099	0.00127924	9.84612e-05	0.000497908
GOTERM_BP_DIRECT	GO:0051607~defense response to virus	3.09118e-07	2.3654	0.00150736	0.000107744	0.000586764
GOTERM_BP_DIRECT	GO:0051290~protein heterotetramerization	4.13405e-07	4.07969	0.00201538	0.000134485	0.000784719
GOTERM_BP_DIRECT	GO:0060968~regulation of gene silencing	1.79294e-06	7.7885	0.00871137	0.000546696	0.00340328
GOTERM_BP_DIRECT	GO:0032496~response to lipopolysaccharide	1.99518e-06	2.26373	0.00968924	0.000572571	0.00378717
GOTERM_BP_DIRECT	GO:0009615~response to virus	2.10389e-06	2.59617	0.0102145	0.000570226	0.00399351
GOTERM_BP_DIRECT	GO:0006351~transcription, DNA-templated	4.68503e-06	1.29034	0.0226036	0.00120259	0.00889271
GOTERM_BP_DIRECT	GO:0045071~negative regulation of viral genome replication	6.14233e-06	3.80771	0.0295299	0.00149761	0.0116587
GOTERM_BP_DIRECT	GO:0060326~cell chemotaxis	6.41834e-06	3.07546	0.0308361	0.00149039	0.0121825
GOTERM_BP_DIRECT	GO:0070098~chemokine-mediated signaling pathway	7.59982e-06	2.94963	0.036408	0.00168437	0.0144249
GOTERM_BP_DIRECT	GO:0006364~rRNA processing	9.39907e-06	2.00172	0.0448316	0.00199226	0.0178397
GOTERM_BP_DIRECT	GO:0034341~response to interferon-gamma	1.12825e-05	4.75964	0.0535706	0.00229149	0.0214141
GOTERM_BP_DIRECT	GO:0045815~positive regulation of gene expression, epigenetic	1.16036e-05	3.07073	0.0550525	0.00226248	0.0220236
GOTERM_BP_DIRECT	GO:0006355~regulation of transcription, DNA-templated	1.25808e-05	1.32282	0.059548	0.00235855	0.0238781
GOTERM_BP_DIRECT	GO:0042102~positive regulation of T cell proliferation	2.70689e-05	3.01444	0.123745	0.00488057	0.0513694
GOTERM_BP_DIRECT	GO:0016064~immunoglobulin mediated immune response	3.13012e-05	6.92311	0.141658	0.00544058	0.0593989
GOTERM_BP_DIRECT	GO:0006935~chemotaxis	5.10657e-05	2.26278	0.220581	0.00855653	0.096888
GOTERM_BP_DIRECT	GO:0042110~T cell activation	5.64221e-05	3.2406	0.240692	0.00913626	0.107046
GOTERM_BP_DIRECT	GO:0006412~translation	7.22997e-05	1.80603	0.297307	0.0113173	0.137149
GOTERM_BP_DIRECT	GO:0071407~cellular response to organic cyclic compound	7.92509e-05	2.90419	0.320746	0.0120135	0.150326
GOTERM_BP_DIRECT	GO:0002227~innate immune response in mucosa	0.000117531	4.18848	0.436499	0.0172312	0.222861
GOTERM_BP_DIRECT	GO:0002181~cytoplasmic translation	0.000117531	4.18848	0.436499	0.0172312	0.222861
GOTERM_BP_DIRECT	GO:0050729~positive regulation of inflammatory response	0.000139775	2.60802	0.49447	0.0198632	0.264986
GOTERM_BP_DIRECT	GO:0002407~dendritic cell chemotaxis	0.000147757	5.03962	0.513786	0.0203923	0.280098
GOTERM_BP_DIRECT	GO:0045332~phospholipid translocation	0.000211414	4.32694	0.643639	0.0282546	0.400543
GOTERM_BP_DIRECT	GO:0090023~positive regulation of neutrophil chemotaxis	0.000211414	4.32694	0.643639	0.0282546	0.400543
GOTERM_BP_DIRECT	GO:0031663~lipopolysaccharide-mediated signaling pathway	0.000263626	3.56973	0.72381	0.034177	0.499228
GOTERM_BP_DIRECT	GO:0002250~adaptive immune response	0.000303409	1.9939	0.772558	0.0382205	0.57436
GOTERM_BP_DIRECT	GO:0042098~T cell proliferation	0.000378934	4.50913	0.842692	0.0463174	0.716845
GOTERM_BP_DIRECT	GO:0021772~olfactory bulb development	0.000378934	4.50913	0.842692	0.0463174	0.716845
GOTERM_BP_DIRECT	GO:0033209~tumor necrosis factor-mediated signaling pathway	0.000468721	2.09747	0.89852	0.0555923	0.885982
GOTERM_BP_DIRECT	GO:0006968~cellular defense response	0.000509306	2.61012	0.916761	0.0588335	0.962345
GOTERM_BP_DIRECT	GO:0050850~positive regulation of calcium-mediated signaling	0.000573721	4.28367	0.939224	0.0645055	1.08343
GOTERM_BP_DIRECT	GO:0045087~innate immune response	0.000635185	1.50537	0.954982	0.0695705	1.19884
GOTERM_BP_DIRECT	GO:0042346~positive regulation of NF-kappaB import into nucleus	0.000842035	4.07969	0.983606	0.0891971	1.5863
GOTERM_BP_DIRECT	GO:0009636~response to toxic substance	0.00109957	2.23983	0.995341	0.112465	2.06669
GOTERM_BP_DIRECT	GO:0044267~cellular protein metabolic process	0.00110708	2.0168	0.995508	0.11087	2.08067
GOTERM_BP_DIRECT	GO:0046718~viral entry into host cell	0.00135691	2.26083	0.998675	0.131497	2.5445
GOTERM_BP_DIRECT	GO:0045653~negative regulation of megakaryocyte differentiation	0.00155403	4.23079	0.999494	0.146249	2.90899
GOTERM_BP_DIRECT	GO:0043392~negative regulation of DNA binding	0.0016406	3.39974	0.999669	0.150855	3.06866
GOTERM_BP_DIRECT	GO:0016233~telomere capping	0.0016756	3.72493	0.999721	0.150983	3.13315
GOTERM_BP_DIRECT	GO:0060271~cilium morphogenesis	0.00181027	1.88986	0.999855	0.159178	3.38088
GOTERM_BP_DIRECT	GO:0006342~chromatin silencing	0.00183224	2.75001	0.99987	0.158111	3.42124
GOTERM_BP_DIRECT	GO:0010628~positive regulation of gene expression	0.00203462	1.59866	0.999952	0.170995	3.79225
GOTERM_BP_DIRECT	GO:0042384~cilium assembly	0.00224209	1.91921	0.999983	0.183596	4.1712
GOTERM_BP_DIRECT	GO:0032088~negative regulation of NF-kappaB transcription factor activity	0.00240996	2.27926	0.999992	0.192722	4.47679
GOTERM_BP_DIRECT	GO:0031295~T cell costimulation	0.0026151	2.19676	0.999997	0.204024	4.84896
GOTERM_BP_DIRECT	GO:0043123~positive regulation of I-kappaB kinase/NF-kappaB signaling	0.00262306	1.77378	0.999997	0.201376	4.86337
GOTERM_BP_DIRECT	GO:0051092~positive regulation of NF-kappaB transcription factor activity	0.00278235	1.86091	0.999999	0.208976	5.15137
GOTERM_BP_DIRECT	GO:0007596~blood coagulation	0.00289953	1.70726	0.999999	0.213509	5.3627
GOTERM_BP_DIRECT	GO:0032735~positive regulation of interleukin-12 production	0.00305449	3.42694	1	0.220273	5.64149
GOTERM_BP_DIRECT	GO:0043407~negative regulation of MAP kinase activity	0.00311799	2.90867	1	0.221066	5.75552
GOTERM_BP_DIRECT	GO:0016311~dephosphorylation	0.00317802	2.1031	1	0.221619	5.86318
GOTERM_BP_DIRECT	GO:2000503~positive regulation of natural killer cell chemotaxis	0.00326389	6.79948	1	0.223715	6.01699
GOTERM_BP_DIRECT	GO:0043306~positive regulation of mast cell degranulation	0.0034037	5.19233	1	0.228929	6.26692
GOTERM_BP_DIRECT	GO:0010759~positive regulation of macrophage chemotaxis	0.0034037	5.19233	1	0.228929	6.26692
GOTERM_BP_DIRECT	GO:0000187~activation of MAPK activity	0.00344321	1.95723	1	0.22814	6.33743
GOTERM_BP_DIRECT	GO:0034605~cellular response to heat	0.00387765	2.83005	1	0.24969	7.10945
GOTERM_BP_DIRECT	GO:1904837~beta-catenin-TCF complex assembly	0.00398595	2.65654	1	0.252409	7.30096
GOTERM_BP_DIRECT	GO:0000086~G2/M transition of mitotic cell cycle	0.00417739	1.80658	1	0.259491	7.63858
GOTERM_BP_DIRECT	GO:0046677~response to antibiotic	0.00453275	2.97477	1	0.274799	8.26222
GOTERM_BP_DIRECT	GO:0019731~antibacterial humoral response	0.00482021	2.59617	1	0.285984	8.76376
GOTERM_BP_DIRECT	GO:0043001~Golgi to plasma membrane protein transport	0.00518467	3.17309	1	0.300424	9.39591
GOTERM_BP_DIRECT	GO:0030728~ovulation	0.0053343	4.75964	1	0.304076	9.65425
GOTERM_BP_DIRECT	GO:0006915~apoptotic process	0.00541372	1.34311	1	0.304335	9.79108
GOTERM_BP_DIRECT	GO:0043065~positive regulation of apoptotic process	0.00555445	1.49135	1	0.307408	10.0331
GOTERM_BP_DIRECT	GO:0071345~cellular response to cytokine stimulus	0.0057216	3.46155	1	0.311579	10.3197
GOTERM_BP_DIRECT	GO:0050852~T cell receptor signaling pathway	0.00594295	1.73662	1	0.318009	10.6979
GOTERM_BP_DIRECT	GO:0071260~cellular response to mechanical stimulus	0.00616625	2.14519	1	0.3243	11.0779
GOTERM_BP_DIRECT	GO:0007204~positive regulation of cytosolic calcium ion concentration	0.00627633	1.77598	1	0.325586	11.2647
GOTERM_BP_DIRECT	GO:0098609~cell-cell adhesion	0.00648095	1.51044	1	0.330782	11.6109
GOTERM_BP_DIRECT	GO:0035666~TRIF-dependent toll-like receptor signaling pathway	0.00660229	3.05977	1	0.332406	11.8156
GOTERM_BP_DIRECT	GO:0071222~cellular response to lipopolysaccharide	0.00663729	1.85331	1	0.33049	11.8745
GOTERM_BP_DIRECT	GO:0019886~antigen processing and presentation of exogenous peptide antigen via MHC class II	0.00668509	1.96594	1	0.32913	11.955
GOTERM_BP_DIRECT	GO:0032729~positive regulation of interferon-gamma production	0.00689977	2.48329	1	0.334408	12.3155
GOTERM_BP_DIRECT	GO:0042493~response to drug	0.00708406	1.47173	1	0.338348	12.6238
GOTERM_BP_DIRECT	GO:0009612~response to mechanical stimulus	0.00723674	2.25881	1	0.340969	12.8785
GOTERM_BP_DIRECT	GO:0032733~positive regulation of interleukin-10 production	0.00749173	3.31105	1	0.347349	13.3023
GOTERM_BP_DIRECT	GO:0030593~neutrophil chemotaxis	0.00770645	2.16347	1	0.352051	13.6576
GOTERM_BP_DIRECT	GO:0060996~dendritic spine development	0.0079268	4.39351	1	0.356819	14.0209
GOTERM_BP_DIRECT	GO:0031668~cellular response to extracellular stimulus	0.0080982	3.70194	1	0.359716	14.3024
GOTERM_BP_DIRECT	GO:0071353~cellular response to interleukin-4	0.00963582	3.17309	1	0.40845	16.7892
GOTERM_BP_DIRECT	GO:0001819~positive regulation of cytokine production	0.00963582	3.17309	1	0.40845	16.7892
GOTERM_BP_DIRECT	GO:0006897~endocytosis	0.00988341	1.7121	1	0.412952	17.1832
GOTERM_BP_DIRECT	GO:0046641~positive regulation of alpha-beta T cell proliferation	0.00988712	5.28849	1	0.40966	17.1891
GOTERM_BP_DIRECT	GO:0035456~response to interferon-beta	0.00988712	5.28849	1	0.40966	17.1891
GOTERM_BP_DIRECT	GO:0090307~mitotic spindle assembly	0.010375	2.64424	1	0.421464	17.9603
GOTERM_BP_DIRECT	GO:0007565~female pregnancy	0.0104829	1.92525	1	0.421369	18.1298
GOTERM_BP_DIRECT	GO:0031047~gene silencing by RNA	0.0111468	1.80094	1	0.437749	19.1662
GOTERM_BP_DIRECT	GO:2000134~negative regulation of G1/S transition of mitotic cell cycle	0.0121952	3.04617	1	0.464061	20.7777
GOTERM_BP_DIRECT	GO:0007166~cell surface receptor signaling pathway	0.0126352	1.45916	1	0.472557	21.4447
GOTERM_BP_DIRECT	GO:0007165~signal transduction	0.0140019	1.19708	1	0.50449	23.4834
GOTERM_BP_DIRECT	GO:0035335~peptidyl-tyrosine dephosphorylation	0.0141867	1.82693	1	0.505552	23.7551
GOTERM_BP_DIRECT	GO:0050830~defense response to Gram-positive bacterium	0.0146322	1.90385	1	0.51292	24.4064
GOTERM_BP_DIRECT	GO:0060252~positive regulation of glial cell proliferation	0.0151243	4.75964	1	0.521137	25.1198
GOTERM_BP_DIRECT	GO:0019371~cyclooxygenase pathway	0.0151243	4.75964	1	0.521137	25.1198
GOTERM_BP_DIRECT	GO:0035455~response to interferon-alpha	0.0151243	4.75964	1	0.521137	25.1198
GOTERM_BP_DIRECT	GO:0045080~positive regulation of chemokine biosynthetic process	0.0151243	4.75964	1	0.521137	25.1198
GOTERM_BP_DIRECT	GO:0006336~DNA replication-independent nucleosome assembly	0.0152102	2.92901	1	0.519676	25.2437
GOTERM_BP_DIRECT	GO:0034162~toll-like receptor 9 signaling pathway	0.0154807	3.80771	1	0.522501	25.6326
GOTERM_BP_DIRECT	GO:0045582~positive regulation of T cell differentiation	0.0154807	3.80771	1	0.522501	25.6326
GOTERM_BP_DIRECT	GO:0045766~positive regulation of angiogenesis	0.0161865	1.7383	1	0.535009	26.6381
GOTERM_BP_DIRECT	GO:0032755~positive regulation of interleukin-6 production	0.0164185	2.32693	1	0.53671	26.9657
GOTERM_BP_DIRECT	GO:0007010~cytoskeleton organization	0.0172007	1.5964	1	0.550118	28.0603
GOTERM_BP_DIRECT	GO:0006924~activation-induced cell death of T cells	0.0181034	6.34618	1	0.565351	29.3044
GOTERM_BP_DIRECT	GO:0002830~positive regulation of type 2 immune response	0.0181034	6.34618	1	0.565351	29.3044
GOTERM_BP_DIRECT	GO:0002819~regulation of adaptive immune response	0.0181034	6.34618	1	0.565351	29.3044
GOTERM_BP_DIRECT	GO:0032020~ISG15-protein conjugation	0.0181034	6.34618	1	0.565351	29.3044
GOTERM_BP_DIRECT	GO:0034134~toll-like receptor 2 signaling pathway	0.0181034	6.34618	1	0.565351	29.3044
GOTERM_BP_DIRECT	GO:0010575~positive regulation of vascular endothelial growth factor production	0.0187191	2.82053	1	0.574225	30.1411
GOTERM_BP_DIRECT	GO:0042104~positive regulation of activated T cell proliferation	0.0187191	2.82053	1	0.574225	30.1411
GOTERM_BP_DIRECT	GO:0043066~negative regulation of apoptotic process	0.0196571	1.31805	1	0.588862	31.3978
GOTERM_BP_DIRECT	GO:0071356~cellular response to tumor necrosis factor	0.020051	1.73078	1	0.592851	31.9192
GOTERM_BP_DIRECT	GO:0043433~negative regulation of sequence-specific DNA binding transcription factor activity	0.0205162	2.06251	1	0.598021	32.53
GOTERM_BP_DIRECT	GO:0007249~I-kappaB kinase/NF-kappaB signaling	0.0205162	2.06251	1	0.598021	32.53
GOTERM_BP_DIRECT	GO:0007051~spindle organization	0.0206098	3.56973	1	0.59642	32.6522
GOTERM_BP_DIRECT	GO:0010941~regulation of cell death	0.0218218	4.32694	1	0.61435	34.2168
GOTERM_BP_DIRECT	GO:0045060~negative thymic T cell selection	0.0218218	4.32694	1	0.61435	34.2168
GOTERM_BP_DIRECT	GO:1901653~cellular response to peptide	0.0218218	4.32694	1	0.61435	34.2168
GOTERM_BP_DIRECT	GO:0050718~positive regulation of interleukin-1 beta secretion	0.0226169	3.02886	1	0.624418	35.2244
GOTERM_BP_DIRECT	GO:0032689~negative regulation of interferon-gamma production	0.0227581	2.71979	1	0.62352	35.4017
GOTERM_BP_DIRECT	GO:0050821~protein stabilization	0.0263274	1.60988	1	0.674504	39.7363
GOTERM_BP_DIRECT	GO:0032722~positive regulation of chemokine production	0.0267318	3.35974	1	0.677013	40.2097
GOTERM_BP_DIRECT	GO:0002455~humoral immune response mediated by circulating immunoglobulin	0.0292331	5.43959	1	0.706825	43.06
GOTERM_BP_DIRECT	GO:0010939~regulation of necrotic cell death	0.0300655	3.96636	1	0.714025	43.9797
GOTERM_BP_DIRECT	GO:0001706~endoderm formation	0.0300655	3.96636	1	0.714025	43.9797
GOTERM_BP_DIRECT	GO:0001774~microglial cell activation	0.0300655	3.96636	1	0.714025	43.9797
GOTERM_BP_DIRECT	GO:0032727~positive regulation of interferon-alpha production	0.0300655	3.96636	1	0.714025	43.9797
GOTERM_BP_DIRECT	GO:0006352~DNA-templated transcription, initiation	0.0303146	2.37982	1	0.714029	44.2521
GOTERM_BP_DIRECT	GO:0070434~positive regulation of nucleotide-binding oligomerization domain containing 2 signaling pathway	0.0307411	9.51927	1	0.716137	44.7158
GOTERM_BP_DIRECT	GO:2000563~positive regulation of CD4-positive, alpha-beta T cell proliferation	0.0307411	9.51927	1	0.716137	44.7158
GOTERM_BP_DIRECT	GO:0039530~MDA-5 signaling pathway	0.0307411	9.51927	1	0.716137	44.7158
GOTERM_BP_DIRECT	GO:1904715~negative regulation of chaperone-mediated autophagy	0.0307411	9.51927	1	0.716137	44.7158
GOTERM_BP_DIRECT	GO:0050651~dermatan sulfate proteoglycan biosynthetic process	0.0307411	9.51927	1	0.716137	44.7158
GOTERM_BP_DIRECT	GO:0014041~regulation of neuron maturation	0.0307411	9.51927	1	0.716137	44.7158
GOTERM_BP_DIRECT	GO:0071409~cellular response to cycloheximide	0.0307411	9.51927	1	0.716137	44.7158
GOTERM_BP_DIRECT	GO:0032480~negative regulation of type I interferon production	0.0325548	2.53847	1	0.733893	46.6467
GOTERM_BP_DIRECT	GO:0010803~regulation of tumor necrosis factor-mediated signaling pathway	0.0325548	2.53847	1	0.733893	46.6467
GOTERM_BP_DIRECT	GO:0030449~regulation of complement activation	0.0325548	2.53847	1	0.733893	46.6467
GOTERM_BP_DIRECT	GO:0060325~face morphogenesis	0.0325548	2.53847	1	0.733893	46.6467
GOTERM_BP_DIRECT	GO:0071346~cellular response to interferon-gamma	0.0329618	2.00406	1	0.735468	47.0712
GOTERM_BP_DIRECT	GO:0006928~movement of cell or subcellular component	0.0333382	1.77103	1	0.73668	47.4608
GOTERM_BP_DIRECT	GO:0034142~toll-like receptor 4 signaling pathway	0.0338986	3.17309	1	0.739813	48.036
GOTERM_BP_DIRECT	GO:0070373~negative regulation of ERK1 and ERK2 cascade	0.0369596	1.96951	1	0.767433	51.0738
GOTERM_BP_DIRECT	GO:0019722~calcium-mediated signaling	0.0370951	2.05318	1	0.766015	51.2043
GOTERM_BP_DIRECT	GO:0042981~regulation of apoptotic process	0.0380715	1.43013	1	0.772323	52.135
GOTERM_BP_DIRECT	GO:0043922~negative regulation by host of viral transcription	0.0399049	3.66126	1	0.785732	53.8374
GOTERM_BP_DIRECT	GO:0006693~prostaglandin metabolic process	0.0399049	3.66126	1	0.785732	53.8374
GOTERM_BP_DIRECT	GO:0071850~mitotic cell cycle arrest	0.0399049	3.66126	1	0.785732	53.8374
GOTERM_BP_DIRECT	GO:0045730~respiratory burst	0.0399049	3.66126	1	0.785732	53.8374
GOTERM_BP_DIRECT	GO:0048246~macrophage chemotaxis	0.0399049	3.66126	1	0.785732	53.8374
GOTERM_BP_DIRECT	GO:0008625~extrinsic apoptotic signaling pathway via death domain receptors	0.0406764	2.25456	1	0.789622	54.5364
GOTERM_BP_DIRECT	GO:0007569~cell aging	0.0409668	2.6654	1	0.789492	54.797
GOTERM_BP_DIRECT	GO:0000188~inactivation of MAPK activity	0.0409668	2.6654	1	0.789492	54.797
GOTERM_BP_DIRECT	GO:0033344~cholesterol efflux	0.0409668	2.6654	1	0.789492	54.797
GOTERM_BP_DIRECT	GO:0034198~cellular response to amino acid starvation	0.0409668	2.6654	1	0.789492	54.797
GOTERM_BP_DIRECT	GO:0001816~cytokine production	0.0409668	2.6654	1	0.789492	54.797
GOTERM_BP_DIRECT	GO:0051090~regulation of sequence-specific DNA binding transcription factor activity	0.0409668	2.6654	1	0.789492	54.797
GOTERM_BP_DIRECT	GO:0030097~hemopoiesis	0.0412845	1.93612	1	0.789585	55.0803
GOTERM_BP_DIRECT	GO:0007169~transmembrane receptor protein tyrosine kinase signaling pathway	0.0415362	1.6857	1	0.789146	55.3037
GOTERM_BP_DIRECT	GO:0006687~glycosphingolipid metabolic process	0.041664	2.11539	1	0.787716	55.4166
GOTERM_BP_DIRECT	GO:0045672~positive regulation of osteoclast differentiation	0.0421473	3.00609	1	0.789145	55.8416
GOTERM_BP_DIRECT	GO:0050702~interleukin-1 beta secretion	0.0431808	4.75964	1	0.794822	56.7372
GOTERM_BP_DIRECT	GO:0045416~positive regulation of interleukin-8 biosynthetic process	0.0431808	4.75964	1	0.794822	56.7372
GOTERM_BP_DIRECT	GO:0043068~positive regulation of programmed cell death	0.0431808	4.75964	1	0.794822	56.7372
GOTERM_BP_DIRECT	GO:0045630~positive regulation of T-helper 2 cell differentiation	0.0431808	4.75964	1	0.794822	56.7372
GOTERM_BP_DIRECT	GO:0044387~negative regulation of protein kinase activity by regulation of protein phosphorylation	0.0431808	4.75964	1	0.794822	56.7372
GOTERM_BP_DIRECT	GO:0010818~T cell chemotaxis	0.0431808	4.75964	1	0.794822	56.7372
GOTERM_BP_DIRECT	GO:0090286~cytoskeletal anchoring at nuclear membrane	0.0431808	4.75964	1	0.794822	56.7372
GOTERM_BP_DIRECT	GO:0050862~positive regulation of T cell receptor signaling pathway	0.0431808	4.75964	1	0.794822	56.7372
GOTERM_BP_DIRECT	GO:0017183~peptidyl-diphthamide biosynthetic process from peptidyl-histidine	0.0431808	4.75964	1	0.794822	56.7372
GOTERM_BP_DIRECT	GO:0050650~chondroitin sulfate proteoglycan biosynthetic process	0.0431808	4.75964	1	0.794822	56.7372
GOTERM_BP_DIRECT	GO:0070374~positive regulation of ERK1 and ERK2 cascade	0.0435766	1.46869	1	0.795472	57.0756
GOTERM_BP_DIRECT	GO:0007155~cell adhesion	0.0443902	1.26509	1	0.79924	57.7635
GOTERM_BP_DIRECT	GO:0048661~positive regulation of smooth muscle cell proliferation	0.0459467	1.90385	1	0.808205	59.0504
GOTERM_BP_DIRECT	GO:0000079~regulation of cyclin-dependent protein serine/threonine kinase activity	0.0466433	2.19676	1	0.810808	59.6142
GOTERM_BP_DIRECT	GO:0030890~positive regulation of B cell proliferation	0.0466433	2.19676	1	0.810808	59.6142
GOTERM_BP_DIRECT	GO:0007202~activation of phospholipase C activity	0.0486938	2.56288	1	0.822308	61.2316
GOTERM_BP_DIRECT	GO:0051928~positive regulation of calcium ion transport	0.0486938	2.56288	1	0.822308	61.2316
GOTERM_BP_DIRECT	GO:0045840~positive regulation of mitotic nuclear division	0.0486938	2.56288	1	0.822308	61.2316
