# Supplementary material for: Crosstalk in competing endogenous RNA networks reveals new circular RNAs involved in the pathogenesis of early HIV infection
Source: J Transl Med. 2018 Nov 29;16:332. doi: 10.1186/s12967-018-1706-1 (PMC6264784; doi:10.1186/s12967-018-1706-1)
Supplement: Supplementary file 3 — Additional file 3: Table S3. Differentially Expressed miRNAs. [file 12967_2018_1706_MOESM3_ESM.xlsx]

## Sheet: Sheet1
Table S3 Differentially Expressed miRNAs
miRNA	Regulation	Fold Change	P-value
hsa-miR-novel-chr21_21352	UP	5.25	0.05
hsa-miR-novel-chr12_4260	UP	2.33	0.0390205
hsa-miR-novel-chr17_11637	UP	2.33	0.02
hsa-miR-484	UP	2.1	0.03
hsa-miR-3174	UP	2	0
hsa-miR-3909	UP	2	0.01
hsa-miR-novel-chr2_26154	UP	2	0
hsa-miR-novel-chr7_35889	UP	2	0
hsa-let-7a-5p	UP	1.91	0.03
hsa-miR-1278	UP	1.75	0.03
hsa-miR-200c-3p	UP	1.75	0.01
hsa-miR-1307-3p	UP	1.65	0.02
hsa-miR-31-5p	DOWN	-4.5	0.04
hsa-miR-101-3p	DOWN	-3.96	0.01
hsa-miR-novel-chr5_31973	DOWN	-3.33	0
hsa-miR-425-3p	DOWN	-2.75	0.04
hsa-miR-651-5p	DOWN	-2.59	0.02
hsa-miR-374a-3p	DOWN	-2.55	0.03
hsa-miR-192-5p	DOWN	-2.35	0.01
hsa-miR-novel-chr5_31225	DOWN	-2.33	0.02
hsa-miR-27b-3p	DOWN	-2.15	0.02
hsa-miR-139-5p	DOWN	-2.14	0.03
hsa-miR-3187-3p	DOWN	-2	0
hsa-miR-542-3p	DOWN	-2	0.03
hsa-miR-novel-chr8_38030	DOWN	-2	0
hsa-miR-novel-chrX_41210	DOWN	-2	0.03
hsa-miR-548ah-3p	DOWN	-1.88	0.02
hsa-miR-99a-5p	DOWN	-1.72	0
hsa-let-7c-5p	DOWN	-1.59	0.02
hsa-miR-1298-5p	DOWN	-1.5	0.02
