# Supplementary material for: Crosstalk in competing endogenous RNA networks reveals new circular RNAs involved in the pathogenesis of early HIV infection
Source: J Transl Med. 2018 Nov 29;16:332. doi: 10.1186/s12967-018-1706-1 (PMC6264784; doi:10.1186/s12967-018-1706-1)
Supplement: Supplementary file 4 — Additional file 4: Table S4. circRNA-associated-ceRNA networks that are most likely involved in HIV-1 replication. [file 12967_2018_1706_MOESM4_ESM.xlsx]

## Sheet: Sheet1
Table S4 circRNA-Associated-ceRNA Networks that Are Most Likely Involved in HIV-1 replication
mRNAs	miRNAs	Seed match	circRNAs
CCNK	miR-27b-3p	7mer-m8	chr6:32487147-32548633-
		7mer-m8	chr2:40655613-40657441-
		7mer-m8	chr3:50142510-50143142+
		7mer-m8	chr2:196544756-196545774+
		7mer-m8	chr19:8619361-8619627-
		7mer-m8	chr6:32489682-32522748-
		7mer-m8	chr10:71912019-71921687-
		7mer-m8	chr1:223305817-223310605-
		7mer-m8	chr19:8619361-8620680-
		7mer-m8	chr5:153413351-153414506-
		7mer-m8	chr7:139415731-139416814-
		7mer-m8	chr17:59853762-59857762-
		7mer-m8	chr12:112667502-112670889-
		7mer-m8	chr2:45773456-45789895-
		7mer-A1	chr17:78263458-78264527+
		7mer-A1	chr1:93070864-93101893-
CDKN1A	miR-542-3p	7mer-m8	chr6:32487147-32548633-
		7mer-m8	chr14:53622961-53656654+
		7mer-m8	chr2:128922304-128928858+
		7mer-m8	chr6:32489682-32522748-
		7mer-m8	chr15:66021410-66048810-
		7mer-m8	chr1:203676137-203677232+
		7mer-m8	chr7:139415731-139416814-
		7mer-m8	chr2:45773456-45789895-
CDKN1A	miR-101-3p	7mer-m8	chr5:49695066-49707217-
		7mer-m8	chr3:167240103-167254788-
		7mer-m8	chr3:185316200-185331196+
		7mer-m8	chr14:102457864-102461637+
		7mer-m8	chr16:68155890-68157024+
		7mer-m8	chr2:40366541-40404995-
		7mer-m8	chr21:34793787-34805178+
		7mer-m8	chrY:59207183-59222281+
		7mer-m8	chr14:53622961-53656654+
		7mer-m8	chr16:68155890-68160513+
		7mer-m8	chr6:79752560-79770535-
CDKN1A	let-7c-5p	7mer-m8	chr6:32487147-32548633-
		7mer-m8	chr2:122363277-122363756-
		7mer-m8	chr1:172520652-172560211+
		7mer-m8	chr12:6619445-6619698+
		7mer-m8	chr6:32489682-32522748-
		7mer-m8	chr6:84894905-84896341-
		7mer-m8	chr5:154245002-154247352+
		7mer-m8	chr2:172325398-172325966+
		7mer-m8	chr2:45773456-45789895-
IL15	miR-548ah-3p	7mer-m8	chr14:35044962-35078948-
		7mer-m8	chr4:15626875-15646331-
		7mer-m8	chr1:38052912-38054683-
		7mer-m8	chr5:137342679-137346838-
		7mer-m8	chr2:172325398-172325966+
